# Supplementary material for: Systemic Antibiotic Use in Acute Irreversible Pulpitis: Evaluating Clinical Practices and Molecular Insights
Source: Int J Mol Sci. 2024 Jan 22;25(2):1357. doi: 10.3390/ijms25021357 (PMC10816036; doi:10.3390/ijms25021357)
Supplement: Supplementary file 1 [file ijms-25-01357-s001.zip]

Archive with 1 entries (1 files):
- ijms-2740880-supplementary.pdf
